# Supplementary material for: The impact of storage conditions on human stool 16S rRNA microbiome composition and diversity
Source: PeerJ. 2019 Dec 2;7:e8133. doi: 10.7717/peerj.8133 (PMC6894433; doi:10.7717/peerj.8133)
Supplement: Supplemental Information 8 — Child A v Child B v Child C. [file peerj-07-8133-s008.xlsx]

## Sheet: Sheet1
number	taxonomy	child	LDA (log10) score >2	p-value
1	ActinoActinoActinomycetales	A	2.26977	3.08509e-10
2	ActinoActinoActinomycetales. Actinomycetaceae	A	2.46328	1.39996e-06
3	ActinoActinoActinomycetales. Actinomycetaceae.	A	3.1946	0.00265996
4	ActinoActinoActinomycetales. Actinomycetaceae. Actinomyces	A	2.56164	1.18408e-06
5	ActinoActinoActinomycetales. Actinomycetaceae. Other	A	3.09672	0.000810015
6	ActinoActinoActinomycetales. Corynebacteriaceae	A	3.20551	1.86117e-05
7	ActinoActinoActinomycetales. Corynebacteriaceae. Corynebacterium	A	3.20915	1.86117e-05
8	ActinoActinoActinomycetales. Microbacteriaceae	A	2.99491	3.54064e-05
9	ActinoActinoActinomycetales. Microbacteriaceae. Leucobacter	A	3.39963	0.00439157
10	ActinoActinoActinomycetales. Microbacteriaceae. Microbacterium	A	3.48036	0.00439157
11	ActinoActinoActinomycetales. Micrococcaceae	A	2.41271	2.17488e-09
12	ActinoActinoActinomycetales. Micrococcaceae. Rothia	A	2.47597	2.17488e-09
13	ActinoActinobacteria	A	2.28029	2.55689e-10
14	ActinoCoriobacteriia. Coriobacteriales. Coriobacteriaceae.	A	2.77491	0.00654607
15	Bacteroidetes	A	4.71123	0.00201357
16	Bacteroidetes. Bacteroidia	A	4.71123	0.00201357
17	Bacteroidetes. Bacteroidia. Bacteroidales	A	4.71123	0.00201357
18	Bacteroidetes. Bacteroidia. Bacteroidales. _Odoribacteraceae_	A	2.76948	1.26502e-14
19	Bacteroidetes. Bacteroidia. Bacteroidales. _Odoribacteraceae_. Butyricimonas	A	2.46441	7.50335e-12
20	Bacteroidetes. Bacteroidia. Bacteroidales. _Odoribacteraceae_. Odoribacter	A	2.64093	2.25772e-15
21	Bacteroidetes. Bacteroidia. Bacteroidales. Bacteroidaceae	A	4.02261	4.21379e-13
22	Bacteroidetes. Bacteroidia. Bacteroidales. Bacteroidaceae. Bacteroides	A	4.02261	4.21379e-13
23	Bacteroidetes. Bacteroidia. Bacteroidales. Porphyromonadaceae. Porphyromonas	A	2.80441	0.000316819
24	Bacteroidetes. Bacteroidia. Bacteroidales. Rikenellaceae	A	3.14816	3.22604e-13
25	Bacteroidetes. Bacteroidia. Bacteroidales. Rikenellaceae.	A	3.14816	3.22604e-13
26	Bacteroidetes. Bacteroidia. Bacteroidales. S24_7	A	4.21534	1.11578e-08
27	Bacteroidetes. Bacteroidia. Bacteroidales. S24_7.	A	4.21534	1.11578e-08
28	Firmicutes	A	4.94086	7.28668e-13
29	Firmicutes. Bacilli	A	3.77045	2.91423e-12
30	Firmicutes. Bacilli. Bacillales	A	2.56712	2.89855e-08
31	Firmicutes. Bacilli. Bacillales. Bacillaceae	A	2.95315	4.40246e-09
32	Firmicutes. Bacilli. Bacillales. Bacillaceae. Bacillus	A	2.95156	4.40246e-09
33	Firmicutes. Bacilli. Gemellales	A	2.98244	8.68332e-08
34	Firmicutes. Bacilli. Gemellales. Gemellaceae	A	3.01407	8.68332e-08
35	Firmicutes. Bacilli. Gemellales. Gemellaceae.	A	3.20041	1.71259e-05
36	Firmicutes. Bacilli. Gemellales. Gemellaceae. Gemella	A	3.49967	4.46583e-05
37	Firmicutes. Bacilli. Lactobacillales	A	3.78207	5.34829e-15
38	Firmicutes. Bacilli. Lactobacillales. Carnobacteriaceae	A	2.77335	0.000747613
39	Firmicutes. Bacilli. Lactobacillales. Carnobacteriaceae. Granulicatella	A	2.80745	0.000747613
40	Firmicutes. Bacilli. Lactobacillales. Enterococcaceae	A	3.37547	1.03403e-15
41	Firmicutes. Bacilli. Lactobacillales. Enterococcaceae. Enterococcus	A	3.37329	1.03403e-15
42	Firmicutes. Bacilli. Lactobacillales. Enterococcaceae. Other	A	2.44549	2.67296e-06
43	Firmicutes. Bacilli. Lactobacillales. Lactobacillaceae	A	2.33265	1.50104e-13
44	Firmicutes. Bacilli. Lactobacillales. Lactobacillaceae. Lactobacillus	A	2.3256	1.50104e-13
45	Firmicutes. Bacilli. Lactobacillales. Leuconostocaceae	A	2.54726	6.44489e-13
46	Firmicutes. Bacilli. Lactobacillales. Leuconostocaceae.	A	3.48426	0.00137198
47	Firmicutes. Bacilli. Lactobacillales. Leuconostocaceae. Leuconostoc	A	2.49746	9.99366e-16
48	Firmicutes. Bacilli. Lactobacillales. Leuconostocaceae. Other	A	2.49621	5.67118e-13
49	Firmicutes. Bacilli. Lactobacillales. Leuconostocaceae. Weissella	A	3.25248	4.52144e-05
50	Firmicutes. Bacilli. Lactobacillales. Other	A	2.78693	4.39494e-08
51	Firmicutes. Bacilli. Lactobacillales. Other. Other	A	2.78718	4.39494e-08
52	Firmicutes. Bacilli. Lactobacillales. Streptococcaceae	A	3.51684	3.10496e-15
53	Firmicutes. Bacilli. Lactobacillales. Streptococcaceae. Lactococcus	A	2.6077	4.94795e-16
54	Firmicutes. Bacilli. Lactobacillales. Streptococcaceae. Other	A	2.4277	2.55409e-14
55	Firmicutes. Bacilli. Lactobacillales. Streptococcaceae. Streptococcus	A	3.48809	3.36605e-15
56	Firmicutes. Clostridia	A	4.89389	1.66242e-12
57	Firmicutes. Clostridia. Clostridiales	A	4.89401	1.57838e-12
58	Firmicutes. Clostridia. Clostridiales. _Mogibacteriaceae_	A	2.47351	4.50711e-08
59	Firmicutes. Clostridia. Clostridiales. _Mogibacteriaceae_.	A	2.47351	4.50711e-08
60	Firmicutes. Clostridia. Clostridiales. _Tissierellaceae_. WAL_1855D	A	3.29457	0.00439157
61	Firmicutes. Clostridia. Clostridiales. Lachnospiraceae	A	4.26381	4.76443e-07
62	Firmicutes. Clostridia. Clostridiales. Lachnospiraceae.	A	3.82482	0.000104906
63	Firmicutes. Clostridia. Clostridiales. Lachnospiraceae. Blautia	A	3.30247	1.51927e-05
64	Firmicutes. Clostridia. Clostridiales. Lachnospiraceae. Coprococcus	A	3.36188	1.58771e-12
65	Firmicutes. Clostridia. Clostridiales. Lachnospiraceae. Dorea	A	2.96914	8.29698e-11
66	Firmicutes. Clostridia. Clostridiales. Lachnospiraceae. Lachnospira	A	3.37644	3.75485e-08
67	Firmicutes. Clostridia. Clostridiales. Lachnospiraceae. Other	A	3.70345	0.000205411
68	Firmicutes. Clostridia. Clostridiales. Lachnospiraceae. Roseburia	A	2.39642	1.60545e-06
69	Firmicutes. Clostridia. Clostridiales. Peptococcaceae	A	2.32095	0.00459318
70	Firmicutes. Clostridia. Clostridiales. Ruminococcaceae	A	4.77681	7.56633e-15
71	Firmicutes. Clostridia. Clostridiales. Ruminococcaceae.	A	4.64827	9.38699e-15
72	Firmicutes. Clostridia. Clostridiales. Ruminococcaceae. Faecalibacterium	A	3.83292	2.20131e-11
73	Firmicutes. Clostridia. Clostridiales. Ruminococcaceae. Oscillospira	A	2.93526	1.97981e-08
74	Firmicutes. Clostridia. Clostridiales. Ruminococcaceae. Other	A	3.95679	7.0141e-11
75	Firmicutes. Clostridia. Clostridiales. Veillonellaceae. Phascolarctobacterium	A	3.35801	5.04668e-11
76	Firmicutes. Erysipelotrichi	A	3.56759	0.000221854
77	Firmicutes. Erysipelotrichi. Erysipelotrichales	A	3.56759	0.000221854
78	Firmicutes. Erysipelotrichi. Erysipelotrichales. Erysipelotrichaceae	A	3.56759	0.000221854
79	Firmicutes. Erysipelotrichi. Erysipelotrichales. Erysipelotrichaceae.	A	3.20892	6.98466e-11
80	Firmicutes. Erysipelotrichi. Erysipelotrichales. Erysipelotrichaceae. _Eubacterium_	A	3.40431	1.54528e-10
81	Firmicutes. Erysipelotrichi. Erysipelotrichales. Erysipelotrichaceae. Allobaculum	A	3.31823	0.00863967
82	Firmicutes. Erysipelotrichi. Erysipelotrichales. Erysipelotrichaceae. RFN20	A	2.26111	3.84187e-05
83	ProteoBetaproteobacteria	A	3.92811	2.34805e-06
84	ProteoBetaproteoBurkholderiales	A	3.92811	2.34805e-06
85	ProteoBetaproteoBurkholderiales. Alcaligenaceae	A	3.87758	0.00106909
86	ProteoBetaproteoBurkholderiales. Alcaligenaceae. Sutterella	A	3.87758	0.00106909
87	ProteoBetaproteoBurkholderiales. Burkholderiaceae	A	2.91729	0.000579083
88	ProteoBetaproteoBurkholderiales. Burkholderiaceae. Lautropia	A	3.20261	0.000232076
89	ProteoBetaproteoBurkholderiales. Comamonadaceae	A	2.57949	1.42905e-12
90	ProteoBetaproteoBurkholderiales. Comamonadaceae. Comamonas	A	2.58055	2.70011e-13
91	ProteoBetaproteoBurkholderiales. Oxalobacteraceae	A	2.80665	5.80381e-10
92	ProteoBetaproteoBurkholderiales. Oxalobacteraceae. Oxalobacter	A	2.80646	5.80837e-10
93	ProteoDeltaproteoDesulfovibrionales. Desulfovibrionaceae. Desulfovibrio	A	2.91997	1.94969e-12
94	ProteoGammaproteoEnterobacteriales	A	3.41397	2.55847e-13
95	ProteoGammaproteoEnterobacteriales. Enterobacteriaceae	A	3.41397	2.55847e-13
96	ProteoGammaproteoEnterobacteriales. Enterobacteriaceae.	A	3.30856	2.22723e-12
97	ProteoGammaproteoEnterobacteriales. Enterobacteriaceae. Erwinia	A	2.79802	1.78445e-07
98	ProteoGammaproteoEnterobacteriales. Enterobacteriaceae. Other	A	2.75133	6.09832e-15
99	ProteoGammaproteoOther	A	2.30055	2.73715e-15
100	ProteoGammaproteoOther. Other	A	2.30093	2.73715e-15
101	ProteoGammaproteoOther. Other. Other	A	2.30041	2.73715e-15
102	ProteoGammaproteoPseudomonadales	A	2.47257	2.96932e-14
103	ProteoGammaproteoPseudomonadales. Moraxellaceae	A	3.07614	1.03957e-06
104	ProteoGammaproteoPseudomonadales. Moraxellaceae.	A	3.08047	1.03957e-06
105	ProteoGammaproteoPseudomonadales. Other	A	2.93078	2.41327e-09
106	ProteoGammaproteoPseudomonadales. Other. Other	A	2.92985	2.41327e-09
107	ProteoGammaproteoPseudomonadales. Pseudomonadaceae	A	2.45512	2.85609e-14
108	ProteoGammaproteoPseudomonadales. Pseudomonadaceae. Pseudomonas	A	2.45479	2.85609e-14
109	Tenericutes. RF3	A	3.32966	8.34179e-14
110	Tenericutes. RF3. ML615J_28	A	3.32966	8.34179e-14
111	Tenericutes. RF3. ML615J_28.	A	3.32966	8.34179e-14
112	Tenericutes. RF3. ML615J_28. .	A	3.32966	8.34179e-14
113	ActinoCoriobacteriia. Coriobacteriales. Coriobacteriaceae. Atopobium	B	3.1935	0.00994376
114	ActinoCoriobacteriia. Coriobacteriales. Coriobacteriaceae. Slackia	B	2.64361	4.59873e-12
115	Bacteroidetes. Bacteroidia. Bacteroidales. Prevotellaceae	B	4.64974	0.00110647
116	Bacteroidetes. Bacteroidia. Bacteroidales. Prevotellaceae. Prevotella	B	4.64974	0.00110647
117	Elusimicrobia	B	4.24773	1.0994e-13
118	Elusimicrobia. Elusimicrobia	B	4.24773	1.0994e-13
119	Elusimicrobia. Elusimicrobia. Elusimicrobiales	B	4.24773	1.0994e-13
120	Elusimicrobia. Elusimicrobia. Elusimicrobiales. Elusimicrobiaceae	B	4.24773	1.0994e-13
121	Elusimicrobia. Elusimicrobia. Elusimicrobiales. Elusimicrobiaceae.	B	4.24773	1.0994e-13
122	Firmicutes. Bacilli. Turicibacterales	B	2.6053	2.86913e-05
123	Firmicutes. Bacilli. Turicibacterales. Turicibacteraceae	B	2.6053	2.86913e-05
124	Firmicutes. Bacilli. Turicibacterales. Turicibacteraceae. Turicibacter	B	2.6053	2.86913e-05
125	Firmicutes. Clostridia. Clostridiales. Clostridiaceae.	B	3.2825	1.54496e-06
126	Firmicutes. Clostridia. Clostridiales. Clostridiaceae. Other	B	3.05166	2.74136e-06
127	Firmicutes. Clostridia. Clostridiales. Clostridiaceae. SMB53	B	2.90979	4.02778e-05
128	Firmicutes. Clostridia. Clostridiales. Peptostreptococcaceae.	B	3.28501	0.00904772
129	Firmicutes. Clostridia. Clostridiales. Veillonellaceae. Dialister	B	3.28968	6.54512e-13
130	Firmicutes. Clostridia. Clostridiales. Veillonellaceae. Veillonella	B	3.08038	9.92484e-14
131	Firmicutes. Clostridia. Other	B	2.80501	1.90673e-09
132	Firmicutes. Clostridia. Other. Other	B	2.80501	1.90673e-09
133	Firmicutes. Clostridia. Other. Other. Other	B	2.80496	1.90673e-09
134	Firmicutes. Erysipelotrichi. Erysipelotrichales. Erysipelotrichaceae. Catenibacterium	B	3.51321	0.00140889
135	Firmicutes. Erysipelotrichi. Erysipelotrichales. Erysipelotrichaceae. Coprobacillus	B	3.12718	1.59994e-09
136	Fusobacteria	B	2.71009	4.30975e-06
137	FusoFusobacteriia	B	2.68664	4.30975e-06
138	FusoFusobacteriia. Fusobacteriales	B	2.70673	4.30975e-06
139	FusoFusobacteriia. Fusobacteriales. Fusobacteriaceae	B	2.70416	4.30975e-06
140	FusoFusobacteriia. Fusobacteriales. Fusobacteriaceae. Cetobacterium	B	2.94633	2.79349e-09
141	Other	B	2.57709	6.81367e-16
142	Other. Other	B	2.57712	6.81367e-16
143	Other. Other. Other	B	2.57714	6.81367e-16
144	Other. Other. Other. Other	B	2.57714	6.81367e-16
145	Other. Other. Other. Other. Other	B	2.57705	6.81367e-16
146	ProteoAlphaproteo	B	4.68375	1.14916e-15
147	ProteoAlphaproteo.	B	4.68375	1.14916e-15
148	ProteoAlphaproteo. .	B	4.68375	1.14916e-15
149	ProteoAlphaproteobacteria	B	4.69233	1.21867e-14
150	Proteobacteria	B	5.0734	4.71366e-13
151	ProteoEpsilonproteobacteria	B	3.82402	7.47555e-14
152	ProteoEpsilonproteoCampylobacterales	B	3.82402	7.47555e-14
153	ProteoEpsilonproteoCampylobacterales. Campylobacteraceae	B	3.82402	7.47555e-14
154	ProteoEpsilonproteoCampylobacterales. Campylobacteraceae. Campylobacter	B	3.82402	7.47555e-14
155	ProteoGammaproteoAeromonadales	B	4.94929	1.93631e-14
156	ProteoGammaproteoAeromonadales. Succinivibrionaceae	B	4.94929	1.93631e-14
157	ProteoGammaproteoAeromonadales. Succinivibrionaceae. Ruminobacter	B	4.62574	2.74486e-15
158	ProteoGammaproteoAeromonadales. Succinivibrionaceae. Succinivibrio	B	4.69407	3.10005e-13
159	ProteoGammaproteobacteria	B	4.94909	2.39391e-15
160	ProteoGammaproteoPasteurellales	B	2.37358	0.000127213
161	ProteoGammaproteoPasteurellales. Pasteurellaceae	B	2.37358	0.000127213
162	ProteoGammaproteoPasteurellales. Pasteurellaceae. Haemophilus	B	2.36118	0.00022398
163	Tenericutes	B	3.77736	5.76349e-12
164	Tenericutes. Mollicutes	B	3.8342	2.81262e-12
165	Tenericutes. Mollicutes. RF39	B	3.87003	1.94233e-15
166	Tenericutes. Mollicutes. RF39.	B	3.87003	1.94233e-15
167	Tenericutes. Mollicutes. RF39. .	B	3.87003	1.94233e-15
168	Bacteroidetes. Bacteroidia. Bacteroidales. _Paraprevotellaceae_	C	3.85937	1.64443e-08
169	Bacteroidetes. Bacteroidia. Bacteroidales. _Paraprevotellaceae_. _Prevotella_	C	3.85937	1.64443e-08
170	Bacteroidetes. Bacteroidia. Bacteroidales. Other	C	3.89706	4.6895e-13
171	Bacteroidetes. Bacteroidia. Bacteroidales. Other. Other	C	3.89706	4.6895e-13
172	Bacteroidetes. Bacteroidia. Bacteroidales. p_2534_18B5	C	2.60239	2.27542e-17
173	Bacteroidetes. Bacteroidia. Bacteroidales. p_2534_18B5.	C	2.60239	2.27542e-17
174	Bacteroidetes. Bacteroidia. Bacteroidales. Porphyromonadaceae	C	3.80402	2.98813e-10
175	Bacteroidetes. Bacteroidia. Bacteroidales. Porphyromonadaceae. Parabacteroides	C	3.80446	2.71192e-10
176	Bacteroidetes. Bacteroidia. Bacteroidales. RF16	C	3.16936	2.27542e-17
177	Bacteroidetes. Bacteroidia. Bacteroidales. RF16.	C	3.16936	2.27542e-17
178	Firmicutes. Clostridia. Clostridiales. _Tissierellaceae_	C	2.44548	2.80794e-05
179	Firmicutes. Clostridia. Clostridiales. _Tissierellaceae_. Parvimonas	C	2.45465	1.24012e-07
180	Firmicutes. Clostridia. Clostridiales. Christensenellaceae	C	3.11264	3.85008e-12
181	Firmicutes. Clostridia. Clostridiales. Christensenellaceae.	C	3.11264	3.85008e-12
182	Firmicutes. Clostridia. Clostridiales. Clostridiaceae	C	3.77537	1.04561e-07
183	Firmicutes. Clostridia. Clostridiales. Clostridiaceae. Clostridium	C	3.75865	3.80635e-10
184	Firmicutes. Clostridia. Clostridiales. Dehalobacteriaceae.	C	2.75038	9.82556e-06
185	Firmicutes. Clostridia. Clostridiales. Dehalobacteriaceae. Dehalobacterium	C	2.482	0.00741105
186	Firmicutes. Clostridia. Clostridiales. Eubacteriaceae	C	2.89653	5.97937e-05
187	Firmicutes. Clostridia. Clostridiales. Eubacteriaceae. Anaerofustis	C	2.89197	5.97937e-05
188	Firmicutes. Clostridia. Clostridiales. Lachnospiraceae. _Ruminococcus_	C	2.67414	0.0001718
189	Firmicutes. Clostridia. Clostridiales. Other	C	4.16822	2.19053e-14
190	Firmicutes. Clostridia. Clostridiales. Other. Other	C	4.16822	2.19053e-14
191	Firmicutes. Clostridia. Clostridiales. Ruminococcaceae. Ruminococcus	C	3.56861	0.000228695
192	Firmicutes. Clostridia. Clostridiales. Veillonellaceae. Anaerovibrio	C	2.32331	4.99768e-15
193	Firmicutes. Clostridia. SHA_98	C	2.85785	2.67983e-08
194	Firmicutes. Clostridia. SHA_98.	C	2.85668	2.67983e-08
195	Firmicutes. Clostridia. SHA_98. .	C	2.85742	2.67983e-08
196	Firmicutes. Erysipelotrichi. Erysipelotrichales. Erysipelotrichaceae. Bulleidia	C	2.49273	5.38178e-14
197	Firmicutes. Erysipelotrichi. Erysipelotrichales. Erysipelotrichaceae. p_75_a5	C	2.80185	3.1995e-11
198	Firmicutes. Other	C	2.73371	1.44786e-06
199	Firmicutes. Other. Other	C	2.74585	1.44786e-06
200	Firmicutes. Other. Other. Other	C	2.72324	1.44786e-06
201	Firmicutes. Other. Other. Other. Other	C	2.77156	1.44786e-06
202	FusoFusobacteriia. Fusobacteriales. Fusobacteriaceae. Fusobacterium	C	3.42815	0.00504848
203	Lentisphaerae	C	3.02643	0.000557621
204	Lentisphaerae. _Lentisphaeria_	C	3.02643	0.000557621
205	Lentisphaerae. _Lentisphaeria_. Victivallales	C	3.02643	0.000557621
206	Lentisphaerae. _Lentisphaeria_. Victivallales. Victivallaceae	C	3.02643	0.000557621
207	Lentisphaerae. _Lentisphaeria_. Victivallales. Victivallaceae.	C	3.02643	0.000557621
208	ProteoAlphaproteoRF32	C	3.67029	1.9625e-14
209	ProteoAlphaproteoRF32.	C	3.67029	1.9625e-14
210	ProteoAlphaproteoRF32. .	C	3.67029	1.9625e-14
211	ProteoDeltaproteobacteria	C	2.99469	1.36452e-06
212	ProteoDeltaproteoDesulfovibrionales	C	2.99469	1.36452e-06
213	ProteoDeltaproteoDesulfovibrionales. Desulfovibrionaceae	C	2.99469	1.36452e-06
214	ProteoDeltaproteoDesulfovibrionales. Desulfovibrionaceae.	C	2.4003	7.65004e-13
215	ProteoGammaproteoAeromonadales. Succinivibrionaceae.	C	2.84777	1.81216e-11
216	Spirochaetes	C	4.73847	5.13515e-14
217	Spirochaetes. _Brachyspirae_	C	3.0746	5.45237e-17
218	Spirochaetes. _Brachyspirae_. _Brachyspirales_	C	3.0746	5.45237e-17
219	Spirochaetes. _Brachyspirae_. _Brachyspirales_. Brachyspiraceae	C	3.0746	5.45237e-17
220	Spirochaetes. _Brachyspirae_. _Brachyspirales_. Brachyspiraceae. Brachyspira	C	3.0746	5.45237e-17
221	Spirochaetes. Spirochaetes	C	4.729	5.34027e-14
222	Spirochaetes. Spirochaetes. Spirochaetales	C	4.729	5.34027e-14
223	Spirochaetes. Spirochaetes. Spirochaetales. Spirochaetaceae	C	4.729	5.34027e-14
224	Spirochaetes. Spirochaetes. Spirochaetales. Spirochaetaceae. Treponema	C	4.729	5.34027e-14
225	Synergistetes	C	2.67324	2.67983e-08
226	Synergistetes. Synergistia	C	2.67357	2.67983e-08
227	Synergistetes. Synergistia. Synergistales	C	2.6727	2.67983e-08
228	Synergistetes. Synergistia. Synergistales. Synergistaceae	C	2.67358	2.67983e-08
229	Synergistetes. Synergistia. Synergistales. Synergistaceae. Synergistes	C	2.6727	2.67983e-08
230	Tenericutes. Mollicutes. Anaeroplasmatales	C	3.20016	0.000521786
231	Tenericutes. Mollicutes. Anaeroplasmatales. Anaeroplasmataceae	C	3.20016	0.000521786
232	Tenericutes. Mollicutes. Anaeroplasmatales. Anaeroplasmataceae.	C	3.22037	5.56972e-16
233	Tenericutes. Mollicutes. Anaeroplasmatales. Anaeroplasmataceae. Anaeroplasma	C	2.7601	4.47545e-05
234	Verrucomicrobia	C	3.462	1.68546e-15
235	Verrucomicrobia. Verruco_5	C	3.46161	1.68546e-15
236	Verrucomicrobia. Verruco_5. WCHB1_41	C	3.46161	1.68546e-15
237	Verrucomicrobia. Verruco_5. WCHB1_41. RFP12	C	3.46161	1.68546e-15
238	Verrucomicrobia. Verruco_5. WCHB1_41. RFP12.	C	3.46161	1.68546e-15
239	WPS_2	C	4.78324	1.46851e-14
240	WPS_2.	C	4.78324	1.46851e-14
241	WPS_2. .	C	4.78324	1.46851e-14
242	WPS_2. . .	C	4.78324	1.46851e-14
243	WPS_2. . . .	C	4.78324	1.46851e-14
